# Supplementary material for: A second polymorph of catena-poly[[(1,10-phenanthroline-κ2 N,N′)copper(II)]-di-μ-thio­cyanato-κ2 N:S;κ2 S:N]
Source: Acta Crystallogr Sect E Struct Rep Online. 2011 Mar 5;67(Pt 4):m398. doi: 10.1107/S1600536811001759 (PMC3099897; doi:10.1107/S1600536811001759)
Supplement: Supplementary file 2 [file e-67-0m398-Isup2.hkl]

# 
# h,k,l, Fc-squared, Fo-squared, sigma(Fo-squared) and status flag 
# 
data_I
_shelx_title ' 0429am in C2/c' 
_shelx_refln_list_code          4 
_shelx_F_calc_maximum      476.39 
_exptl_crystal_F_000       724.00 
_reflns_d_resolution_high  0.8109 
 
loop_ 
 _symmetry_equiv_pos_as_xyz 
 'x, y, z' 
 '-x, y, -z+1/2' 
 'x+1/2, y+1/2, z' 
 '-x+1/2, y+1/2, -z+1/2' 
 '-x, -y, -z' 
 'x, -y, z-1/2' 
 '-x+1/2, -y+1/2, -z' 
 'x+1/2, -y+1/2, z-1/2' 
 
_cell_length_a    14.0353 
_cell_length_b    10.3081 
_cell_length_c    10.2670 
_cell_angle_alpha  90.000 
_cell_angle_beta  111.034 
_cell_angle_gamma  90.000 
 
_shelx_F_squared_multiplier     1.000 
 
loop_ 
 _refln_index_h 
 _refln_index_k 
 _refln_index_l 
 _refln_F_squared_calc 
 _refln_F_squared_meas 
 _refln_F_squared_sigma 
 _refln_observed_status 
   2   0   0    28371.20    29009.45    480.81 o 
   4   0   0      774.14     1032.31     15.84 o 
   6   0   0    14783.81    14706.23    233.26 o 
   8   0   0      161.25      164.24      7.03 o 
  10   0   0       16.74       17.41      5.57 o 
  12   0   0     3788.05     3617.10     97.59 o 
  14   0   0      244.75      256.65     19.50 o 
  16   0   0       98.61      112.82     16.02 o 
   1   1   0     1756.57     2012.55     23.27 o 
   3   1   0      464.97      426.40      8.30 o 
   5   1   0     1253.60     1126.71     15.30 o 
   7   1   0     2842.10     2722.04     34.40 o 
   9   1   0     1261.46     1341.45     19.16 o 
  11   1   0     2161.70     2221.41     45.57 o 
  13   1   0      521.63      533.98     18.46 o 
  15   1   0       13.25       14.34      8.88 o 
   0   2   0     3421.48     4016.73     67.74 o 
   2   2   0     1276.12     1361.53     17.01 o 
   4   2   0      104.21      119.18      3.88 o 
   6   2   0      777.05      764.00     13.22 o 
   8   2   0        6.83        8.18      1.81 o 
  10   2   0      122.59      106.17      6.00 o 
  12   2   0        2.30        0.45      3.34 o 
  14   2   0        4.21        1.86      6.79 o 
   1   3   0     1528.75     1432.53     18.69 o 
   3   3   0     2259.57     2465.09     35.42 o 
   5   3   0     5964.88     6088.18     71.15 o 
   7   3   0     7876.14     8083.25    111.65 o 
   9   3   0        4.20        4.30      2.37 o 
  11   3   0     1423.42     1379.27     32.13 o 
  13   3   0     1356.36     1390.96     34.69 o 
  15   3   0        8.75       15.75      5.89 o 
   0   4   0    11306.02    11456.62    190.89 o 
   2   4   0     1085.25      902.05     13.33 o 
   4   4   0    13194.83    14976.56    200.44 o 
   6   4   0    24293.32    26778.79    301.59 o 
   8   4   0     1250.35     1200.55     19.80 o 
  10   4   0     1158.26     1164.88     19.30 o 
  12   4   0      975.09      953.12     20.82 o 
  14   4   0      472.76      471.83     15.03 o 
   1   5   0     4119.25     4193.45     51.88 o 
   3   5   0       38.05       17.61      2.37 o 
   5   5   0      558.68      409.48      9.70 o 
   7   5   0     2812.29     2719.84     73.34 o 
   9   5   0      788.01      805.31     18.32 o 
  11   5   0      830.83      863.34     40.65 o 
  13   5   0      970.75      998.56     22.42 o 
   0   6   0      520.57      497.93     14.11 o 
   2   6   0      310.88      312.22      7.79 o 
   4   6   0      425.56      455.76      9.46 o 
   6   6   0       75.71       67.59      4.27 o 
   8   6   0      507.29      503.84     12.78 o 
  10   6   0      238.98      222.72     18.46 o 
  12   6   0      338.25      348.36     12.01 o 
  14   6   0       32.41       44.22     12.54 o 
   1   7   0     2544.91     2507.41     47.79 o 
   3   7   0        2.97        5.13      2.34 o 
   5   7   0     1797.91     1813.40     26.85 o 
   7   7   0      801.98      770.67     21.84 o 
   9   7   0      247.23      256.93     13.53 o 
  11   7   0      491.16      490.10     19.38 o 
  13   7   0      689.60      668.25     24.49 o 
   0   8   0    18012.71    18834.41    314.70 o 
   2   8   0     3143.09     3253.00     43.36 o 
   4   8   0     1231.85     1257.36     24.68 o 
   6   8   0     3489.69     3635.94     58.49 o 
   8   8   0       19.28       14.60      4.27 o 
  10   8   0        4.58        6.61      5.27 o 
  12   8   0     1000.18     1059.57     32.30 o 
   1   9   0       68.20       63.94      7.51 o 
   3   9   0     1711.31     1660.94     54.04 o 
   5   9   0     1275.30     1344.66     27.24 o 
   7   9   0      325.75      335.55     12.33 o 
   9   9   0      712.05      706.16     23.95 o 
  11   9   0      500.90      501.62     21.12 o 
   0  10   0       11.41        3.13      6.27 o 
   2  10   0      607.03      575.55     20.42 o 
   4  10   0      303.27      292.51     18.46 o 
   6  10   0      179.25      181.58     12.79 o 
   8  10   0        5.10        4.13      5.41 o 
   1  11   0      296.95      262.90     29.95 o 
   3  11   0       86.68       77.91     17.24 o 
   5  11   0      481.22      473.22     20.33 o 
   7  11   0      590.64      642.53     36.91 o 
   0  12   0      806.20      734.15     36.57 o 
   2  12   0      439.76      415.71     19.07 o 
   4  12   0      813.26      879.49     32.39 o 
 -15   1   1      434.31      394.26     29.43 o 
 -13   1   1     2208.24     2031.34     63.06 o 
 -11   1   1       39.32       37.09      5.42 o 
  -9   1   1      604.29      529.39     17.89 o 
  -7   1   1     4367.22     4279.40     51.83 o 
  -5   1   1       80.99       58.03      2.31 o 
  -3   1   1     2225.55     2389.95     28.59 o 
  -1   1   1    22926.83    23619.71    316.30 o 
   1   1   1     8027.85     8751.44     90.86 o 
   3   1   1     3255.30     3432.14     40.70 o 
   5   1   1     6246.50     6163.09     72.41 o 
   7   1   1       52.05       54.43      3.39 o 
   9   1   1      416.59      368.17      8.33 o 
  11   1   1      816.33      787.77     22.03 o 
  13   1   1        3.48        3.41      4.41 o 
  15   1   1      316.44      330.60     16.83 o 
 -16   2   1        4.08        3.45      5.15 o 
 -14   2   1     2234.87     2237.43     52.95 o 
 -12   2   1     1492.31     1531.56     28.88 o 
 -10   2   1      111.01       95.05      7.06 o 
  -8   2   1    13043.32    13535.74    183.69 o 
  -6   2   1     5128.99     5091.79     71.47 o 
  -4   2   1      929.30      862.02     12.37 o 
  -2   2   1    62266.20    59279.32    789.83 o 
   0   2   1     1519.82     1517.47     18.96 o 
   2   2   1      197.56      244.92      6.50 o 
   4   2   1    31678.07    33992.76    386.00 o 
   6   2   1     3484.11     3443.24     42.53 o 
   8   2   1      560.20      537.81     10.14 o 
  10   2   1     4794.99     4793.65     69.14 o 
  12   2   1      310.86      330.35     14.03 o 
  14   2   1      109.85      111.28     10.33 o 
 -15   3   1       26.94       29.60     10.10 o 
 -13   3   1      229.83      251.81     13.16 o 
 -11   3   1      318.85      316.00     10.38 o 
  -9   3   1     1841.12     1774.09     37.18 o 
  -7   3   1     3423.38     3317.55     41.57 o 
  -5   3   1     4267.77     4733.83     56.23 o 
  -3   3   1    16563.71    17942.18    238.35 o 
  -1   3   1     5172.95     5368.34     64.12 o 
   1   3   1     1759.20     2051.70     25.80 o 
   3   3   1     1478.66     1384.10     16.29 o 
   5   3   1    12948.69    14108.15    189.24 o 
   7   3   1     1699.66     1884.11     25.56 o 
   9   3   1      840.62      763.79     31.04 o 
  11   3   1     1014.34     1038.11     26.70 o 
  13   3   1        8.29       13.77      8.88 o 
  15   3   1       10.13       10.27      6.00 o 
 -14   4   1       29.70       31.53      5.73 o 
 -12   4   1      340.08      339.21      9.91 o 
 -10   4   1       74.24       70.26      4.83 o 
  -8   4   1      579.90      569.91     11.16 o 
  -6   4   1        0.77        0.76      1.83 o 
  -4   4   1      691.26      654.07     13.53 o 
  -2   4   1      143.87      151.53      4.19 o 
   0   4   1        4.73        0.69      1.17 o 
   2   4   1      132.80      105.73      3.98 o 
   4   4   1      309.15      289.68      5.57 o 
   6   4   1       62.77       56.82      3.26 o 
   8   4   1      187.34      176.25      6.76 o 
  10   4   1      217.43      204.05     10.61 o 
  12   4   1        4.80        2.03      6.96 o 
  14   4   1      224.80      219.47     13.98 o 
 -15   5   1      204.38      218.30     11.35 o 
 -13   5   1      268.76      296.43     15.82 o 
 -11   5   1       72.53       72.06      5.35 o 
  -9   5   1     2356.68     2314.36     37.98 o 
  -7   5   1     5082.71     5145.20     74.01 o 
  -5   5   1       42.52       35.71      3.35 o 
  -3   5   1     2241.20     2350.47     32.20 o 
  -1   5   1     6063.23     5980.98     72.34 o 
   1   5   1       87.46       82.26      3.52 o 
   3   5   1     1861.79     1805.87     24.77 o 
   5   5   1     5058.41     5101.97     63.71 o 
   7   5   1      125.09      119.51      4.95 o 
   9   5   1      772.33      728.00     15.93 o 
  11   5   1     2004.10     1949.39     33.51 o 
  13   5   1       50.40       51.88     12.19 o 
 -14   6   1     1274.32     1374.49     36.00 o 
 -12   6   1      822.76      794.81     23.74 o 
 -10   6   1       36.49       34.16      5.92 o 
  -8   6   1     5888.95     5459.99    161.06 o 
  -6   6   1     2373.62     2503.54     39.19 o 
  -4   6   1       12.68       11.92      2.27 o 
  -2   6   1    13210.41    13607.06    161.09 o 
   0   6   1     6701.80     6826.36     82.89 o 
   2   6   1     2962.86     3091.45     43.37 o 
   4   6   1     9164.21     9199.55    125.90 o 
   6   6   1      345.50      306.74      7.99 o 
   8   6   1      248.04      251.30      9.25 o 
  10   6   1     2374.19     2493.12    105.91 o 
  12   6   1      179.11      163.50     12.42 o 
 -13   7   1      383.47      384.46     24.38 o 
 -11   7   1      263.91      262.76     13.27 o 
  -9   7   1      262.55      285.23     12.97 o 
  -7   7   1      938.45      909.78     16.83 o 
  -5   7   1      900.73      872.47     15.54 o 
  -3   7   1      864.94      837.74     21.87 o 
  -1   7   1     4011.97     4130.85     59.35 o 
   1   7   1     6575.39     6949.41     85.03 o 
   3   7   1     2584.06     2673.03     35.95 o 
   5   7   1      799.24      814.19     18.02 o 
   7   7   1      335.53      362.62     11.52 o 
   9   7   1      307.81      321.57     14.82 o 
  11   7   1      138.56      145.34     17.24 o 
 -12   8   1       26.71       21.92      6.88 o 
 -10   8   1      394.56      422.91     17.95 o 
  -8   8   1       47.21       46.06      7.86 o 
  -6   8   1      148.23      148.07      6.68 o 
  -4   8   1      857.92      890.41     25.49 o 
  -2   8   1      366.48      357.42      8.71 o 
   0   8   1      140.22      135.80      6.76 o 
   2   8   1       48.97       44.16      4.65 o 
   4   8   1      168.49      159.92      7.81 o 
   6   8   1      108.34      105.58      7.02 o 
   8   8   1      352.39      362.19     20.72 o 
  10   8   1        6.21        9.50      5.85 o 
  12   8   1       26.33       11.12      7.13 o 
 -11   9   1        3.74        2.17      6.10 o 
  -9   9   1      431.25      456.19     20.02 o 
  -7   9   1     1667.68     1662.60     44.43 o 
  -5   9   1        5.74        6.62      4.68 o 
  -3   9   1      282.43      264.84     19.17 o 
  -1   9   1     1446.44     1400.67     26.71 o 
   1   9   1       24.39       20.73      4.03 o 
   3   9   1      269.03      278.35     18.82 o 
   5   9   1      965.15      956.88     21.65 o 
   7   9   1       13.72       24.91      7.66 o 
   9   9   1      282.21      293.51     17.41 o 
 -10  10   1      126.27      131.28     19.15 o 
  -8  10   1     2049.17     2103.76     51.83 o 
  -6  10   1     1113.57     1196.46     34.08 o 
  -4  10   1      343.03      363.86     16.62 o 
  -2  10   1     2779.68     2728.69     59.74 o 
   0  10   1      578.22      576.78     20.43 o 
   2  10   1      322.33      328.27     11.69 o 
   4  10   1     2268.98     2281.63     41.14 o 
   6  10   1      316.32      304.50     15.05 o 
   8  10   1      295.01      317.54     16.70 o 
  -7  11   1      459.88      458.73     20.72 o 
  -5  11   1      977.72     1084.48     41.27 o 
  -3  11   1      289.21      321.45     16.13 o 
  -1  11   1      271.53      242.33     14.03 o 
   1  11   1     1018.21     1021.62     30.16 o 
   3  11   1      396.55      395.23     18.04 o 
   5  11   1      175.84      185.95     20.55 o 
   7  11   1      401.20      481.96     32.39 o 
  -4  12   1        4.89        1.41      6.25 o 
  -2  12   1      240.14      254.37     15.51 o 
   0  12   1      181.58      162.07     12.93 o 
   2  12   1      476.83      496.18     20.78 o 
   4  12   1      184.50      207.89     22.29 o 
 -16   0   2      703.76      735.88     34.83 o 
 -14   0   2     1871.62     1773.50     57.48 o 
 -12   0   2      297.52      298.44     17.76 o 
 -10   0   2     6670.73     6581.53    116.59 o 
  -8   0   2      704.69      497.03     14.15 o 
  -6   0   2     1841.42     2134.34     40.58 o 
  -4   0   2    21126.15    22968.20    377.54 o 
  -2   0   2      654.54      553.43      9.07 o 
   0   0   2    21635.85    23117.90    305.14 o 
   2   0   2   226949.53   192473.47   2543.89 o 
   4   0   2    19867.63    21939.01    345.88 o 
   6   0   2      495.45      514.89     13.76 o 
   8   0   2     3162.44     2908.38    100.56 o 
  10   0   2      101.14      104.33      9.23 o 
  12   0   2      103.92      100.98     12.88 o 
  14   0   2      852.14      824.71     36.57 o 
 -15   1   2     1597.36     1506.88     37.44 o 
 -13   1   2      275.84      261.40     12.80 o 
 -11   1   2      498.20      489.25     13.00 o 
  -9   1   2     8073.99     8474.77    118.11 o 
  -7   1   2     4532.42     4890.80     69.50 o 
  -5   1   2      782.88      706.48      9.93 o 
  -3   1   2     5862.02     6155.25     64.62 o 
  -1   1   2      267.55      232.96     11.09 o 
   1   1   2     1041.75     1213.57     13.88 o 
   3   1   2     8123.86     8092.46     83.45 o 
   5   1   2     1189.68     1170.89     16.63 o 
   7   1   2       20.71       16.30      2.38 o 
   9   1   2     1905.47     1874.35     26.56 o 
  11   1   2      466.82      445.18     16.01 o 
  13   1   2      249.71      270.03     14.12 o 
 -16   2   2        0.30       17.41      8.71 o 
 -14   2   2        4.32        3.48      3.54 o 
 -12   2   2       22.53       21.22      4.01 o 
 -10   2   2       11.53       15.63      3.20 o 
  -8   2   2       27.92       30.64      2.93 o 
  -6   2   2       35.58       23.40      2.36 o 
  -4   2   2      905.54     1023.32     16.77 o 
  -2   2   2     1044.05     1136.65     17.46 o 
   0   2   2     1170.25     1262.66     31.72 o 
   2   2   2     1846.26     2148.73     23.93 o 
   4   2   2      310.86      333.17      5.65 o 
   6   2   2       11.12        8.09      1.61 o 
   8   2   2      234.86      222.31      6.70 o 
  10   2   2       46.95       46.33      6.00 o 
  12   2   2       81.11       79.20      8.43 o 
  14   2   2        5.19        9.40      5.17 o 
 -15   3   2      521.41      506.95     18.00 o 
 -13   3   2       17.58       34.25      7.94 o 
 -11   3   2     1299.68     1295.66     21.16 o 
  -9   3   2     5802.52     5060.92    160.71 o 
  -7   3   2      443.84      396.18     13.52 o 
  -5   3   2     5215.63     5549.13     77.26 o 
  -3   3   2    14233.61    14860.79    198.39 o 
  -1   3   2      493.39      570.38      9.61 o 
   1   3   2      113.67      159.53      3.53 o 
   3   3   2     3781.38     3581.62     39.25 o 
   5   3   2      346.06      360.24      6.48 o 
   7   3   2      573.42      563.10     10.41 o 
   9   3   2     4135.24     4176.11     60.85 o 
  11   3   2       13.60       17.20      4.01 o 
  13   3   2      101.47       97.32      9.59 o 
 -16   4   2      937.78      983.99     24.18 o 
 -14   4   2      226.34      233.11     10.99 o 
 -12   4   2     1960.54     1942.33     29.73 o 
 -10   4   2     2519.12     2512.90     34.90 o 
  -8   4   2     7216.44     7052.71     99.38 o 
  -6   4   2      759.96      825.83     15.78 o 
  -4   4   2    37792.64    43564.90    574.77 o 
  -2   4   2    29459.21    32592.10    430.57 o 
   0   4   2       49.78       67.65      3.61 o 
   2   4   2     5726.12     5637.00     68.14 o 
   4   4   2     4893.13     5030.23     53.86 o 
   6   4   2     2854.50     3154.35     41.13 o 
   8   4   2     6657.17     7093.88    100.97 o 
  10   4   2     1313.56     1312.09     25.88 o 
  12   4   2       60.84       60.14      6.33 o 
  14   4   2       71.76       93.67     15.67 o 
 -15   5   2      345.17      365.56     13.91 o 
 -13   5   2     1183.10     1167.28     21.51 o 
 -11   5   2     1440.81     1430.49     27.66 o 
  -9   5   2     1686.23     1646.65     42.73 o 
  -7   5   2     2581.99     2737.44     42.48 o 
  -5   5   2     2989.35     2807.70     42.24 o 
  -3   5   2     1074.21      792.26     14.43 o 
  -1   5   2      340.32      255.45      5.57 o 
   1   5   2     2050.25     2049.05     26.96 o 
   3   5   2     3394.60     3348.37     42.45 o 
   5   5   2       14.65        8.90      2.60 o 
   7   5   2      104.61       85.39      4.75 o 
   9   5   2     1305.31     1334.66     21.48 o 
  11   5   2      198.43      195.94     25.07 o 
  13   5   2      246.52      267.44     23.33 o 
 -14   6   2        8.02       12.11      6.35 o 
 -12   6   2        0.97        3.20      4.04 o 
 -10   6   2      680.54      650.71     16.21 o 
  -8   6   2       45.44       52.01      5.00 o 
  -6   6   2     2031.36     1950.71     31.92 o 
  -4   6   2        0.42        3.31      1.98 o 
  -2   6   2        5.59       11.07      1.91 o 
   0   6   2      692.76      684.23     11.37 o 
   2   6   2      167.02      156.34      4.68 o 
   4   6   2        1.02        0.61      2.23 o 
   6   6   2      527.96      529.63     17.19 o 
   8   6   2       14.10       12.19      4.76 o 
  10   6   2       14.20       13.15      5.44 o 
  12   6   2      137.84      134.41     17.41 o 
 -13   7   2      125.33      113.00     10.71 o 
 -11   7   2      618.92      611.44     16.46 o 
  -9   7   2     2607.22     2698.29     44.40 o 
  -7   7   2       98.20      103.19      6.12 o 
  -5   7   2        4.68        6.47      2.43 o 
  -3   7   2     4442.99     4463.04     56.87 o 
  -1   7   2      224.75      209.63     17.90 o 
   1   7   2      272.04      270.68      8.91 o 
   3   7   2     3475.05     3437.29     53.73 o 
   5   7   2       17.39       16.55      3.57 o 
   7   7   2      116.74      135.42      9.97 o 
   9   7   2      948.95     1003.38     29.03 o 
  11   7   2       43.48       44.10      8.22 o 
 -12   8   2      376.48      352.77     21.94 o 
 -10   8   2     1849.16     1898.51     38.10 o 
  -8   8   2      338.91      423.55     11.42 o 
  -6   8   2       99.39       80.74      5.88 o 
  -4   8   2     3497.22     3475.20    133.43 o 
  -2   8   2     3291.67     3405.63     53.94 o 
   0   8   2     2974.17     2904.16    125.89 o 
   2   8   2    12084.48    11856.38    484.39 o 
   4   8   2     2498.89     2493.14     52.13 o 
   6   8   2      228.21      237.95     12.88 o 
   8   8   2     1366.84     1411.50     36.47 o 
  10   8   2       14.56       15.89      6.62 o 
 -11   9   2      373.39      388.63     27.51 o 
  -9   9   2     1235.64     1178.51     34.08 o 
  -7   9   2     1399.21     1339.34     27.79 o 
  -5   9   2      355.86      350.31     11.99 o 
  -3   9   2     1449.34     1457.74     28.28 o 
  -1   9   2     1585.14     1609.74     30.04 o 
   1   9   2       92.87       82.44      6.13 o 
   3   9   2       19.83       24.76      4.41 o 
   5   9   2      899.02      938.54     26.93 o 
   7   9   2      671.72      698.82     26.82 o 
   9   9   2      240.74      249.53     15.38 o 
 -10  10   2        1.73       -0.80      5.94 o 
  -8  10   2       60.02       44.88      8.33 o 
  -6  10   2       55.41       70.15      9.48 o 
  -4  10   2      168.53      190.93     12.80 o 
  -2  10   2       23.01       23.13      4.47 o 
   0  10   2     1404.37     1425.77     28.44 o 
   2  10   2       61.16       58.55      8.11 o 
   4  10   2       23.18       21.80      6.02 o 
   6  10   2      346.87      373.84     16.95 o 
   8  10   2       25.28       39.92      8.18 o 
  -7  11   2       63.99       70.12     10.09 o 
  -5  11   2      305.64      299.09     35.00 o 
  -3  11   2     1084.34     1088.51     71.92 o 
  -1  11   2       24.95       18.81      6.28 o 
   1  11   2        6.00       -0.87      4.68 o 
   3  11   2      535.33      525.80     19.68 o 
   5  11   2       13.32       10.97      6.44 o 
  -4  12   2     1122.60     1180.00     35.71 o 
  -2  12   2     1231.59     1216.64     35.71 o 
   0  12   2      302.30      336.12     17.22 o 
   2  12   2      563.85      580.61     22.76 o 
 -17   1   3      364.15      381.67     25.42 o 
 -15   1   3       15.45       23.48      9.40 o 
 -13   1   3      366.88      365.22     12.11 o 
 -11   1   3     6349.34     6469.71     93.69 o 
  -9   1   3      933.09      881.72     21.88 o 
  -7   1   3       25.10       47.95      3.33 o 
  -5   1   3     9701.82    10167.90     95.70 o 
  -3   1   3     1341.13     1172.12     12.83 o 
  -1   1   3       91.50      105.32      2.40 o 
   1   1   3    22895.45    24382.66    246.17 o 
   3   1   3     5796.78     6290.08     66.04 o 
   5   1   3        9.88       14.53      1.83 o 
   7   1   3     3085.08     3061.16     35.43 o 
   9   1   3      165.46      168.34      6.53 o 
  11   1   3       12.01       19.64      4.07 o 
  13   1   3      252.24      279.40     14.90 o 
 -16   2   3     1080.90     1125.91     26.09 o 
 -14   2   3       50.12       52.65      5.50 o 
 -12   2   3     3385.63     3364.48     45.59 o 
 -10   2   3     7703.90     7688.67     92.19 o 
  -8   2   3      105.95      104.40      4.66 o 
  -6   2   3    13437.49    14086.55    189.56 o 
  -4   2   3    15701.32    16506.85    220.15 o 
  -2   2   3      220.46      144.11      4.53 o 
   0   2   3    27168.75    29462.78    334.56 o 
   2   2   3     6881.89     6780.97     79.42 o 
   4   2   3      106.87      115.04      3.65 o 
   6   2   3     5579.07     5670.18     61.41 o 
   8   2   3     3053.16     3023.59     35.85 o 
  10   2   3       62.01       73.00      6.76 o 
  12   2   3      695.83      717.89     22.84 o 
  14   2   3      254.48      298.03     16.23 o 
 -15   3   3      199.86      212.54      9.49 o 
 -13   3   3       22.52       15.87      3.80 o 
 -11   3   3      775.66      770.23     15.00 o 
  -9   3   3     2518.84     2494.99     33.95 o 
  -7   3   3     1654.62     1570.30     27.58 o 
  -5   3   3     5331.52     5537.52     77.43 o 
  -3   3   3     7796.84     8688.73    117.58 o 
  -1   3   3     6849.92     7266.06    123.61 o 
   1   3   3     5095.66     5169.74     55.30 o 
   3   3   3       17.71       28.85      1.81 o 
   5   3   3      130.85      115.77      4.46 o 
   7   3   3     4697.63     4968.36     55.20 o 
   9   3   3      726.81      693.38     18.26 o 
  11   3   3       79.28       80.70      6.81 o 
  13   3   3      253.93      277.20     25.25 o 
 -16   4   3       35.64       33.73      6.58 o 
 -14   4   3       53.45       56.28      5.74 o 
 -12   4   3       85.88       82.69      5.82 o 
 -10   4   3      148.69      134.67      7.09 o 
  -8   4   3      480.12      456.86     11.67 o 
  -6   4   3      393.40      388.95      9.76 o 
  -4   4   3      599.05      662.30     12.85 o 
  -2   4   3      881.91      835.38     14.17 o 
   0   4   3       90.50       77.21      4.70 o 
   2   4   3       38.90       26.33      1.48 o 
   4   4   3       82.01       74.45      3.13 o 
   6   4   3       75.87       75.82      4.21 o 
   8   4   3        9.30       13.40      4.02 o 
  10   4   3      125.60      107.93      9.48 o 
  12   4   3       21.11       19.85      6.79 o 
 -15   5   3      175.39      188.39     13.30 o 
 -13   5   3       58.66       62.72      7.87 o 
 -11   5   3     1299.78     1278.96     29.66 o 
  -9   5   3      134.30      137.04      7.13 o 
  -7   5   3      714.40      681.61     44.58 o 
  -5   5   3     9421.24     9809.23    134.52 o 
  -3   5   3      826.32      842.22     15.14 o 
  -1   5   3        5.23       11.50      2.46 o 
   1   5   3     4946.94     4700.77     94.59 o 
   3   5   3      182.22      160.66      5.94 o 
   5   5   3       83.48       90.84      7.01 o 
   7   5   3     2756.70     2770.04     56.28 o 
   9   5   3        1.51        7.11      8.88 o 
  11   5   3        7.06       15.01      6.27 o 
 -14   6   3       61.70       80.91      8.92 o 
 -12   6   3     2345.75     2393.10     42.03 o 
 -10   6   3     3316.97     3338.88     53.19 o 
  -8   6   3       11.73       19.61      5.15 o 
  -6   6   3     5975.96     6314.93     89.75 o 
  -4   6   3     6655.59     6634.43    235.63 o 
  -2   6   3       22.32       39.68      3.95 o 
   0   6   3     6447.84     6407.99     93.06 o 
   2   6   3     7090.49     5912.79    105.58 o 
   4   6   3      948.57      874.63     23.12 o 
   6   6   3     2346.74     2225.09     61.85 o 
   8   6   3      594.50      586.72     19.95 o 
  10   6   3        8.89        4.11      5.29 o 
  12   6   3      391.07      406.05     26.12 o 
 -13   7   3      446.82      461.51     15.27 o 
 -11   7   3      795.75      799.80     19.67 o 
  -9   7   3      755.83      782.04     19.09 o 
  -7   7   3      340.65      417.25     11.60 o 
  -5   7   3     1342.62     1305.15     31.87 o 
  -3   7   3     1351.28     1297.08     24.53 o 
  -1   7   3      576.75      510.68     22.22 o 
   1   7   3     3280.56     3282.52     51.61 o 
   3   7   3     3678.78     3809.61     86.72 o 
   5   7   3      947.79      897.20     59.21 o 
   7   7   3      413.68      390.23     19.85 o 
   9   7   3       76.54       89.85      9.59 o 
  11   7   3       39.02       49.10     11.84 o 
 -12   8   3       98.42       99.18      8.18 o 
 -10   8   3        6.17       13.23      5.66 o 
  -8   8   3     1129.94     1088.38     28.86 o 
  -6   8   3        0.10       -0.34      3.17 o 
  -4   8   3       15.69       13.20      3.61 o 
  -2   8   3     1204.50     1216.77     34.75 o 
   0   8   3      107.84       98.45      6.39 o 
   2   8   3      725.46      720.10     17.08 o 
   4   8   3      121.70      121.27      9.46 o 
   6   8   3        0.15       -0.58      4.35 o 
   8   8   3        4.62        2.15      7.14 o 
  10   8   3      172.54      214.29     14.77 o 
 -11   9   3      936.30      920.57     30.26 o 
  -9   9   3       76.34       88.83      7.91 o 
  -7   9   3       49.43       61.47      6.53 o 
  -5   9   3     2891.15     2840.59     48.36 o 
  -3   9   3      183.36      171.72      8.63 o 
  -1   9   3       36.65       35.77      4.87 o 
   1   9   3     1539.97     1482.71     33.37 o 
   3   9   3       43.02       54.11      7.28 o 
   5   9   3       11.68        6.74      4.69 o 
   7   9   3      641.75      683.24     23.83 o 
   9   9   3        7.93        8.64      5.99 o 
 -10  10   3      432.12      486.05     21.65 o 
  -8  10   3      211.04      214.21     25.59 o 
  -6  10   3     2092.32     2062.00     48.45 o 
  -4  10   3     2146.54     2144.91     39.50 o 
  -2  10   3      411.39      389.94     13.00 o 
   0  10   3     1453.12     1431.66     37.02 o 
   2  10   3      594.02      561.67     30.99 o 
   4  10   3      160.34      162.78     11.85 o 
   6  10   3      841.04      779.56     29.08 o 
  -7  11   3      471.43      554.20     23.25 o 
  -5  11   3      555.52      498.51     21.24 o 
  -3  11   3     1157.00     1201.34     34.48 o 
  -1  11   3      347.98      387.02     13.44 o 
   1  11   3      137.73      120.75      9.17 o 
   3  11   3      506.00      533.74     22.29 o 
   5  11   3      337.61      367.13     17.60 o 
  -4  12   3        6.25       22.47      7.37 o 
  -2  12   3       51.34       47.52      8.61 o 
   0  12   3       58.36       67.93     13.06 o 
   2  12   3        3.48       -7.31      8.01 o 
 -14   0   4      732.30      650.57     29.60 o 
 -12   0   4     8877.01     8742.00    154.75 o 
 -10   0   4     1180.21     1168.90     28.03 o 
  -8   0   4     3234.47     3159.24     46.63 o 
  -6   0   4     3556.94     2908.89     42.38 o 
  -4   0   4      487.53      641.41     13.67 o 
  -2   0   4     5956.41     6134.77     83.63 o 
   0   0   4     6536.66     6302.20     85.79 o 
   2   0   4    11112.00    12454.58    166.58 o 
   4   0   4    36369.12    39747.30    523.75 o 
   6   0   4     8621.93     8913.54    147.37 o 
   8   0   4       55.85       53.49      6.03 o 
  10   0   4       93.22       93.65     10.79 o 
  12   0   4       96.24      133.02     15.32 o 
 -17   1   4       56.21       54.48      7.36 o 
 -15   1   4      158.95      149.37      9.45 o 
 -13   1   4     3524.79     3395.97     46.79 o 
 -11   1   4     2266.51     2299.73     32.69 o 
  -9   1   4      203.76      196.51      5.78 o 
  -7   1   4    12182.86    12975.83    121.89 o 
  -5   1   4     9852.06    10606.61    100.06 o 
  -3   1   4       26.74       43.82      1.99 o 
  -1   1   4     5627.48     5669.24     54.76 o 
   1   1   4      765.02      631.54      8.02 o 
   3   1   4     1441.32     1688.35     21.88 o 
   5   1   4     3810.32     3749.52     42.00 o 
   7   1   4     1090.77     1070.33     17.84 o 
   9   1   4       59.28       51.98      4.36 o 
  11   1   4      473.00      488.66     14.59 o 
  13   1   4      206.93      197.06     13.29 o 
 -16   2   4        8.63        8.11      4.98 o 
 -14   2   4        0.91       -0.75      3.29 o 
 -12   2   4       41.79       37.77      4.20 o 
 -10   2   4      188.18      166.22      7.29 o 
  -8   2   4      109.92      107.81      8.42 o 
  -6   2   4       58.53       47.03      5.25 o 
  -4   2   4      104.52       94.65      2.99 o 
  -2   2   4      134.66      165.63      3.82 o 
   0   2   4      969.44     1017.12     12.98 o 
   2   2   4      256.84      256.16      5.33 o 
   4   2   4      613.21      673.66     10.43 o 
   6   2   4       45.18       48.71      3.28 o 
   8   2   4       11.08       18.98      3.62 o 
  10   2   4       42.69       42.24      6.02 o 
  12   2   4       34.13       30.33      6.84 o 
 -15   3   4       27.13       25.92      4.84 o 
 -13   3   4     1261.40     1223.20     21.86 o 
 -11   3   4      993.44     1026.12     18.33 o 
  -9   3   4      374.57      376.58     10.75 o 
  -7   3   4     7980.77     8243.62     97.03 o 
  -5   3   4     4032.58     3950.56     57.05 o 
  -3   3   4      608.20      604.98     14.61 o 
  -1   3   4     8788.38     9172.95    124.20 o 
   1   3   4      794.82      747.13     11.19 o 
   3   3   4      600.61      593.59      9.40 o 
   5   3   4     1461.05     1387.18     18.56 o 
   7   3   4       31.47       34.40      5.13 o 
   9   3   4        1.57        2.25      2.95 o 
  11   3   4      968.19      996.42     28.41 o 
 -16   4   4       66.28       74.03      8.13 o 
 -14   4   4     1238.11     1216.86     26.51 o 
 -12   4   4     1154.35     1153.91     24.29 o 
 -10   4   4     2737.51     2665.29     43.55 o 
  -8   4   4     2018.24     2014.66     39.74 o 
  -6   4   4    15355.76    15625.89    210.84 o 
  -4   4   4     1231.29     1321.16     22.06 o 
  -2   4   4    21004.59    23922.77    396.76 o 
   0   4   4    23583.25    25264.30    345.70 o 
   2   4   4       16.83       18.92      2.43 o 
   4   4   4      704.98      673.47     11.94 o 
   6   4   4     4087.59     4114.10     53.29 o 
   8   4   4      699.38      710.13     17.16 o 
  10   4   4      805.48      821.82     24.97 o 
  12   4   4      628.30      687.43     24.12 o 
 -15   5   4      101.72      107.95      8.90 o 
 -13   5   4      857.31      895.83     21.53 o 
 -11   5   4     3817.16     3774.62     59.34 o 
  -9   5   4     1378.24     1361.04     39.15 o 
  -7   5   4     1674.32     1712.54     84.31 o 
  -5   5   4     4612.86     4809.32     69.02 o 
  -3   5   4     1522.52     1393.61     19.86 o 
  -1   5   4      926.38      752.66     15.56 o 
   1   5   4      805.60      735.60     16.83 o 
   3   5   4      525.86      522.39     15.76 o 
   5   5   4     1173.87     1014.92     47.37 o 
   7   5   4       13.94       19.15      7.49 o 
   9   5   4        3.07        2.79      6.09 o 
  11   5   4      312.06      296.95     44.05 o 
 -14   6   4       23.64       27.42      8.68 o 
 -12   6   4       30.07       16.82      6.43 o 
 -10   6   4        2.99        8.34      3.72 o 
  -8   6   4      405.14      399.92     11.48 o 
  -6   6   4       94.67       97.02      5.40 o 
  -4   6   4     2315.35     2342.43     47.54 o 
  -2   6   4      405.17      393.45     25.96 o 
   0   6   4      139.26      114.29      6.84 o 
   2   6   4      273.29      277.87      9.76 o 
   4   6   4        5.89        2.96      6.09 o 
   6   6   4       30.70       31.47      6.03 o 
   8   6   4      167.77      162.43     11.07 o 
  10   6   4        5.06        1.80      5.92 o 
 -13   7   4     1226.89     1233.89     27.36 o 
 -11   7   4      905.09      922.03     21.42 o 
  -9   7   4      173.78      181.24     11.54 o 
  -7   7   4     4014.73     4133.14     80.17 o 
  -5   7   4      249.19      230.11     11.05 o 
  -3   7   4      772.37      759.88     22.31 o 
  -1   7   4     3118.81     2999.85     57.97 o 
   1   7   4     1131.54     1072.63     30.10 o 
   3   7   4       51.91       52.79     10.62 o 
   5   7   4     1375.29     1278.85     32.13 o 
   7   7   4      138.52      139.05     10.83 o 
   9   7   4       11.18       14.28      8.01 o 
 -12   8   4     1334.40     1372.99     45.45 o 
 -10   8   4      797.83      759.99     24.35 o 
  -8   8   4     1494.85     1608.39     38.66 o 
  -6   8   4     1291.41     1403.74     34.07 o 
  -4   8   4       22.28       16.95      3.94 o 
  -2   8   4     1187.93     1232.93     25.23 o 
   0   8   4     3701.24     3461.59    167.20 o 
   2   8   4     2479.54     2568.90     73.52 o 
   4   8   4     3916.85     3926.02     77.24 o 
   6   8   4     1200.31     1135.26     31.14 o 
   8   8   4       50.03       58.55      8.72 o 
 -11   9   4      482.86      445.48     19.03 o 
  -9   9   4      889.67      897.36     27.17 o 
  -7   9   4     1886.33     1759.73     34.67 o 
  -5   9   4     1497.77     1417.30     28.99 o 
  -3   9   4      292.99      291.24     14.26 o 
  -1   9   4      988.90      971.16     21.68 o 
   1   9   4      677.60      662.82     21.22 o 
   3   9   4       73.38       60.34      8.08 o 
   5   9   4        3.10        6.09      7.14 o 
   7   9   4      253.43      253.33     17.93 o 
 -10  10   4      580.13      650.85     43.18 o 
  -8  10   4       58.65       81.36      8.04 o 
  -6  10   4      337.96      325.19     17.88 o 
  -4  10   4       79.32      105.67      8.06 o 
  -2  10   4        6.95        8.80      4.14 o 
   0  10   4       34.27       34.97      5.45 o 
   2  10   4     1025.20     1037.78     29.65 o 
   4  10   4      205.07      207.44     13.73 o 
   6  10   4       27.09       38.01      7.93 o 
  -7  11   4      691.73      680.19     26.99 o 
  -5  11   4      394.30      403.27     14.68 o 
  -3  11   4       51.04       54.53      9.16 o 
  -1  11   4      803.59      794.08     20.64 o 
   1  11   4       29.33       30.20      7.34 o 
   3  11   4       56.34       61.05     13.23 o 
  -2  12   4      808.93      870.68     29.37 o 
 -17   1   5       12.76       15.64      5.19 o 
 -15   1   5      602.00      621.55     13.59 o 
 -13   1   5      886.03      880.58     15.47 o 
 -11   1   5      195.99      192.94      6.75 o 
  -9   1   5     7094.31     7399.79     90.27 o 
  -7   1   5     4149.42     4060.50     37.59 o 
  -5   1   5      555.59      641.60      9.27 o 
  -3   1   5     5339.47     5467.34     53.67 o 
  -1   1   5     3304.92     3152.29     32.13 o 
   1   1   5      236.50      226.83      4.26 o 
   3   1   5     7252.36     7595.68     80.43 o 
   5   1   5     3071.51     3040.00     39.81 o 
   7   1   5      109.30      107.25      5.62 o 
   9   1   5      525.28      525.21     19.35 o 
  11   1   5      157.83      177.51      9.73 o 
 -16   2   5      498.22      482.52     18.75 o 
 -14   2   5     3770.01     3731.11     51.58 o 
 -12   2   5       30.91       30.66      4.16 o 
 -10   2   5     1833.04     1837.08     54.70 o 
  -8   2   5    14345.45    12838.07    452.67 o 
  -6   2   5     1288.81     1269.66     16.21 o 
  -4   2   5     4256.05     4404.48     53.65 o 
  -2   2   5    14020.38    14224.91    145.91 o 
   0   2   5      985.38      928.88     12.69 o 
   2   2   5     3458.24     3580.68     40.05 o 
   4   2   5     4296.93     4170.31     46.66 o 
   6   2   5       14.27       15.17      2.91 o 
   8   2   5      255.31      301.61     49.32 o 
  10   2   5     1083.41     1127.76     20.85 o 
  12   2   5       61.84       87.75     14.97 o 
 -15   3   5      913.62      907.91     22.67 o 
 -13   3   5     1111.54     1093.46     23.95 o 
 -11   3   5      267.69      242.10      9.56 o 
  -9   3   5      771.10      744.13     16.59 o 
  -7   3   5     6693.48     6687.08     78.76 o 
  -5   3   5      954.22      932.39     19.46 o 
  -3   3   5     3243.81     3271.97     40.92 o 
  -1   3   5     6754.51     7069.54     74.61 o 
   1   3   5     1295.70     1301.39     15.15 o 
   3   3   5     1792.84     1746.25     32.50 o 
   5   3   5      202.96      186.02      5.60 o 
   7   3   5        2.05        3.54      9.21 o 
   9   3   5      944.56     1010.55     22.41 o 
  11   3   5      290.29      289.55     22.46 o 
 -16   4   5       31.89       35.60      8.39 o 
 -14   4   5      137.66      122.58      8.75 o 
 -12   4   5      128.23      129.27      9.67 o 
 -10   4   5      318.30      299.86     15.15 o 
  -8   4   5        0.35       -1.84      2.41 o 
  -6   4   5      548.78      549.11     12.63 o 
  -4   4   5        3.92        5.39      1.94 o 
  -2   4   5     1151.05     1205.60     27.18 o 
   0   4   5      192.36      174.91     14.63 o 
   2   4   5      430.57      402.35     10.27 o 
   4   4   5       31.41       31.46      3.67 o 
   6   4   5        0.37       -4.25      2.83 o 
   8   4   5        4.72       13.11      4.32 o 
  10   4   5       14.36       17.26      6.49 o 
 -15   5   5      665.16      622.40     40.45 o 
 -13   5   5     1335.84     1368.13     28.55 o 
 -11   5   5       14.79        6.22      3.69 o 
  -9   5   5     1448.87     1422.34     26.59 o 
  -7   5   5     2089.89     2116.28     38.52 o 
  -5   5   5        3.97        4.51      2.02 o 
  -3   5   5     5463.49     5200.73    450.50 o 
  -1   5   5     3383.44     3303.17     92.03 o 
   1   5   5      351.31      335.72     13.58 o 
   3   5   5     1077.15      966.47     24.51 o 
   5   5   5      626.47      581.36     14.93 o 
   7   5   5        2.54        5.99      4.64 o 
   9   5   5      535.82      529.91     20.90 o 
 -14   6   5     1723.92     1766.28     35.21 o 
 -12   6   5      457.61      469.13     14.71 o 
 -10   6   5     2127.63     2013.23     35.82 o 
  -8   6   5     5461.00     5580.26    103.66 o 
  -6   6   5      191.77      219.13     12.36 o 
  -4   6   5     2272.00     2533.55     51.49 o 
  -2   6   5     6436.30     6449.29    115.55 o 
   0   6   5      131.50       97.64      7.01 o 
   2   6   5      960.90      920.83     49.81 o 
   4   6   5     3378.16     3264.35     64.65 o 
   6   6   5      423.84      371.29     15.26 o 
   8   6   5      202.17      181.68     19.85 o 
  10   6   5      266.56      263.73     24.20 o 
 -13   7   5      679.03      644.90     23.83 o 
 -11   7   5      944.75      908.06     40.58 o 
  -9   7   5      926.07      887.55     33.96 o 
  -7   7   5     1061.55     1099.58     29.44 o 
  -5   7   5      316.52      374.14     14.82 o 
  -3   7   5      976.48      978.94     21.12 o 
  -1   7   5     1073.77     1056.47     32.92 o 
   1   7   5      284.03      281.01     12.42 o 
   3   7   5     1515.40     1505.27     35.81 o 
   5   7   5     1352.90     1314.02     33.25 o 
   7   7   5      236.51      246.22     13.87 o 
   9   7   5      123.31      134.37     19.50 o 
 -12   8   5      175.19      198.66     14.01 o 
 -10   8   5        0.22        5.64      5.29 o 
  -8   8   5       98.03      101.98      9.77 o 
  -6   8   5      997.26      979.03     27.32 o 
  -4   8   5      207.83      196.56      9.31 o 
  -2   8   5      160.41      150.49      8.00 o 
   0   8   5      420.77      425.03     18.11 o 
   2   8   5        1.36       -0.88      4.43 o 
   4   8   5      633.25      626.77     38.31 o 
   6   8   5       13.77       13.12      5.89 o 
   8   8   5       48.05       57.11     12.88 o 
 -11   9   5        4.64        7.54      6.28 o 
  -9   9   5      943.47      897.54     36.40 o 
  -7   9   5      674.46      680.86     18.85 o 
  -5   9   5       28.17       22.99      5.00 o 
  -3   9   5     1719.30     1647.75     32.69 o 
  -1   9   5      794.65      712.22     22.80 o 
   1   9   5      209.54      209.43     12.59 o 
   3   9   5      456.37      463.18     28.73 o 
   5   9   5      184.36      164.59     12.39 o 
   7   9   5       50.70       50.10     10.62 o 
 -10  10   5      108.28      123.62     10.13 o 
  -8  10   5      713.84      725.98     20.73 o 
  -6  10   5      426.43      418.35     14.80 o 
  -4  10   5     1087.53     1098.78     25.49 o 
  -2  10   5     1959.76     1852.98     35.74 o 
   0  10   5      494.35      463.02     18.74 o 
   2  10   5      293.78      343.35     40.57 o 
   4  10   5      274.01      278.78     16.19 o 
  -7  11   5      309.10      315.99     14.10 o 
  -5  11   5      495.55      547.18     17.58 o 
  -3  11   5      514.14      460.38     22.00 o 
  -1  11   5      733.60      666.68     23.70 o 
   1  11   5      243.94      284.83     15.95 o 
 -16   0   6     1479.56     1561.11     38.74 o 
 -14   0   6       38.40       27.41      5.34 o 
 -12   0   6      172.10      194.49     14.57 o 
 -10   0   6    15230.85    14935.78    254.20 o 
  -8   0   6     4648.60     4858.65     88.40 o 
  -6   0   6       48.60       35.50      3.48 o 
  -4   0   6     3593.05     3284.33     48.39 o 
  -2   0   6      777.13      693.71     13.60 o 
   0   0   6      223.67      219.43      6.49 o 
   2   0   6     4579.87     4477.70     77.78 o 
   4   0   6     5326.49     5295.59     92.10 o 
   6   0   6     3911.66     3695.59     68.64 o 
   8   0   6     2206.91     2315.90     48.53 o 
  10   0   6       18.72       40.64      7.19 o 
 -17   1   6      130.85      139.02      9.13 o 
 -15   1   6      576.31      556.07     12.94 o 
 -13   1   6      140.12      111.39      5.90 o 
 -11   1   6     3399.23     3337.37     40.70 o 
  -9   1   6     6138.84     5957.41     81.49 o 
  -7   1   6      194.00      182.51      5.38 o 
  -5   1   6     6517.44     7027.87     68.96 o 
  -3   1   6     8597.58     9013.64     86.99 o 
  -1   1   6       22.78       22.19      1.88 o 
   1   1   6     1526.50     1538.07     21.73 o 
   3   1   6      562.48      472.73     12.67 o 
   5   1   6      703.63      675.32     14.28 o 
   7   1   6      632.98      625.89     13.66 o 
   9   1   6      544.34      560.70     13.79 o 
  11   1   6       23.08       29.20      7.13 o 
 -16   2   6      122.39      121.35      8.17 o 
 -14   2   6        0.70        2.04      3.46 o 
 -12   2   6        4.67        7.95      3.29 o 
 -10   2   6       75.24       77.28      5.18 o 
  -8   2   6      307.49      279.49      7.92 o 
  -6   2   6      260.33      262.02      7.39 o 
  -4   2   6      186.94      191.57     10.38 o 
  -2   2   6       25.57       29.72      2.33 o 
   0   2   6        5.82        6.34      1.59 o 
   2   2   6      313.65      324.58      6.96 o 
   4   2   6       16.47       17.90      2.95 o 
   6   2   6      206.65      200.83      7.72 o 
   8   2   6       14.16       15.95      4.48 o 
  10   2   6        0.86        3.38      4.15 o 
 -15   3   6     1682.61     1676.48     28.75 o 
 -13   3   6        6.45       11.71      3.89 o 
 -11   3   6      869.84      811.22     18.63 o 
  -9   3   6     4251.99     4321.62     54.75 o 
  -7   3   6       48.12       53.96      5.22 o 
  -5   3   6     3336.59     3272.28     41.95 o 
  -3   3   6     6869.88     6819.25     81.60 o 
  -1   3   6        5.13        5.04      1.46 o 
   1   3   6     1559.90     1485.00     22.56 o 
   3   3   6     1588.59     1464.24     35.75 o 
   5   3   6      250.85      230.40      9.51 o 
   7   3   6       89.81      111.41      7.62 o 
   9   3   6       97.89      110.31      8.29 o 
 -16   4   6     2205.93     2260.44     45.23 o 
 -14   4   6      696.24      681.92     18.90 o 
 -12   4   6      666.26      645.48     21.91 o 
 -10   4   6     1331.55     1239.87     20.46 o 
  -8   4   6      799.97      718.67     13.38 o 
  -6   4   6      473.87      467.19      9.85 o 
  -4   4   6    11523.34    10862.51    390.40 o 
  -2   4   6     2714.77     2664.12     41.91 o 
   0   4   6     4909.98     5276.98     65.96 o 
   2   4   6     8566.73     8739.68    105.32 o 
   4   4   6      102.51      102.32      6.33 o 
   6   4   6        3.74        7.78      3.58 o 
   8   4   6     1351.79     1407.88     28.87 o 
  10   4   6      292.73      320.48     16.97 o 
 -15   5   6      815.38      831.18     22.11 o 
 -13   5   6      196.12      202.52     10.41 o 
 -11   5   6     1192.71     1172.93     24.69 o 
  -9   5   6     6334.76     6265.61     76.68 o 
  -7   5   6      985.24     1015.37     27.06 o 
  -5   5   6      746.90      753.88     21.74 o 
  -3   5   6     3789.66     3809.00     72.34 o 
  -1   5   6      490.69      449.97     12.32 o 
   1   5   6      293.48      265.22      9.62 o 
   3   5   6      576.31      516.79     13.91 o 
   5   5   6       97.04      107.47      7.34 o 
   7   5   6      163.21      180.13      9.68 o 
   9   5   6        7.72        5.15      6.00 o 
 -14   6   6       64.80       64.51      9.95 o 
 -12   6   6      270.54      263.43     14.88 o 
 -10   6   6      153.79      130.67     10.71 o 
  -8   6   6       24.31       19.15      5.66 o 
  -6   6   6       23.03       13.49      6.44 o 
  -4   6   6      270.44      256.34     13.23 o 
  -2   6   6      813.58      792.71     31.17 o 
   0   6   6      855.63      796.87     22.64 o 
   2   6   6      100.22       89.24      8.11 o 
   4   6   6        3.91        3.85      3.55 o 
   6   6   6       61.20       63.92      8.36 o 
   8   6   6        6.04       10.99      6.00 o 
 -13   7   6       26.12       40.91      8.49 o 
 -11   7   6      961.41      960.06     29.37 o 
  -9   7   6     2527.81     2608.93     56.89 o 
  -7   7   6       39.87       35.34      6.52 o 
  -5   7   6     2075.60     2048.09     45.55 o 
  -3   7   6     1323.05     1279.06     37.27 o 
  -1   7   6      856.08      805.31     23.47 o 
   1   7   6      566.60      574.80     19.33 o 
   3   7   6     1228.67     1181.66     30.90 o 
   5   7   6       56.96       67.86      8.37 o 
   7   7   6      152.93      165.95     12.80 o 
 -12   8   6        5.26        9.74      6.39 o 
 -10   8   6     1850.90     1837.58     45.22 o 
  -8   8   6     1533.09     1465.85     37.67 o 
  -6   8   6      539.68      594.27     20.89 o 
  -4   8   6     1284.84     1337.91     27.77 o 
  -2   8   6       96.49      103.16      9.57 o 
   0   8   6       74.55       87.03     13.23 o 
   2   8   6     1850.65     1756.92     41.84 o 
   4   8   6     1731.12     1603.52     40.02 o 
   6   8   6      739.32      711.85     34.83 o 
 -11   9   6      129.68      134.82     12.59 o 
  -9   9   6      426.93      434.19     19.03 o 
  -7   9   6     1257.44     1287.56     49.46 o 
  -5   9   6     1860.59     1688.16     33.97 o 
  -3   9   6      888.02      846.64     20.95 o 
  -1   9   6      156.37      176.66     12.17 o 
   1   9   6      409.81      448.99     18.20 o 
   3   9   6      122.50      107.32     10.59 o 
   5   9   6       43.46       25.00      7.13 o 
  -8  10   6      346.87      376.80     14.92 o 
  -6  10   6      307.00      364.22     14.22 o 
  -4  10   6      347.21      344.19     13.84 o 
  -2  10   6        0.83       -5.51      4.91 o 
   0  10   6       34.80       27.95      6.88 o 
   2  10   6       29.25       33.64      7.83 o 
  -5  11   6      240.31      244.72     12.64 o 
  -3  11   6      703.07      701.07     36.39 o 
  -1  11   6       12.34       16.78      6.84 o 
 -15   1   7       29.03       43.72      5.60 o 
 -13   1   7      240.15      247.60      9.24 o 
 -11   1   7     3185.67     3208.12     45.59 o 
  -9   1   7      309.61      293.88      8.94 o 
  -7   1   7     2564.24     2697.35     36.10 o 
  -5   1   7     5143.16     5126.10     52.03 o 
  -3   1   7      135.80      153.76      4.93 o 
  -1   1   7      729.69      705.67     10.16 o 
   1   1   7     2187.61     2036.55     28.44 o 
   3   1   7       16.55       16.77      2.93 o 
   5   1   7     1150.77     1102.52     19.45 o 
   7   1   7     1088.26     1045.51     23.19 o 
   9   1   7       26.25       30.82      5.75 o 
 -16   2   7      408.35      439.32     13.47 o 
 -14   2   7      303.28      292.25     10.37 o 
 -12   2   7     4834.18     4646.59     60.47 o 
 -10   2   7     1190.21     1143.51     23.35 o 
  -8   2   7      287.03      296.46     10.02 o 
  -6   2   7     9453.85     9703.19    115.15 o 
  -4   2   7     4103.25     4045.07     45.51 o 
  -2   2   7      428.39      450.98      8.51 o 
   0   2   7     4345.39     4207.84     47.30 o 
   2   2   7     1398.94     1344.60     25.13 o 
   4   2   7       93.66       97.97      6.75 o 
   6   2   7      902.55      910.36     20.91 o 
   8   2   7       91.73      116.98      8.50 o 
 -15   3   7      320.47      331.23     13.52 o 
 -13   3   7      962.28      935.71     24.68 o 
 -11   3   7     2184.63     2102.33     34.33 o 
  -9   3   7      326.75      288.25     12.66 o 
  -7   3   7      201.32      201.98     11.91 o 
  -5   3   7     6617.68     6834.35     82.75 o 
  -3   3   7      624.84      612.32     16.49 o 
  -1   3   7      821.54      817.00     15.02 o 
   1   3   7     2948.01     2945.30     40.07 o 
   3   3   7      252.59      243.84      9.56 o 
   5   3   7      277.24      297.37     11.12 o 
   7   3   7      167.78      184.40      9.85 o 
   9   3   7        0.60        4.74      5.14 o 
 -14   4   7      177.96      168.87     12.26 o 
 -12   4   7      137.38      115.20      6.59 o 
 -10   4   7       65.82       71.38      5.23 o 
  -8   4   7      525.55      516.86     13.68 o 
  -6   4   7       19.06       23.43      5.44 o 
  -4   4   7      140.30      156.30      7.36 o 
  -2   4   7       92.18       85.88      7.11 o 
   0   4   7      564.93      550.45     12.23 o 
   2   4   7        0.72        0.80      2.53 o 
   4   4   7      321.26      307.88     11.26 o 
   6   4   7        0.13       -0.81      3.75 o 
   8   4   7       16.11       10.73      4.67 o 
 -15   5   7       16.07       21.45      4.92 o 
 -13   5   7      255.06      227.64     17.34 o 
 -11   5   7     3188.25     3217.24     67.57 o 
  -9   5   7       10.76        7.82     10.10 o 
  -7   5   7      342.07      330.95     16.37 o 
  -5   5   7     3652.70     3687.21     56.69 o 
  -3   5   7       14.60       20.24      4.42 o 
  -1   5   7      919.60      912.16     19.77 o 
   1   5   7     2903.42     2903.51     47.31 o 
   3   5   7      108.46      103.37      9.84 o 
   5   5   7       10.81       13.03      4.47 o 
   7   5   7      361.43      359.87     13.45 o 
 -14   6   7       20.43       20.10      8.18 o 
 -12   6   7     1815.32     1814.06     45.19 o 
 -10   6   7     1791.79     1888.06     45.22 o 
  -8   6   7     1194.08     1158.47     36.40 o 
  -6   6   7     3541.63     3543.84     70.79 o 
  -4   6   7      891.15      866.69     25.77 o 
  -2   6   7      329.82      352.63     25.25 o 
   0   6   7     2392.56     2453.04     42.00 o 
   2   6   7      437.74      441.93     13.74 o 
   4   6   7       21.29       28.35      8.71 o 
   6   6   7      695.63      692.35     23.76 o 
 -13   7   7       12.74        6.71      6.77 o 
 -11   7   7      959.40      902.72     28.95 o 
  -9   7   7     1265.92     1349.35     74.02 o 
  -7   7   7      642.83      630.93     21.85 o 
  -5   7   7      706.34      682.82     22.37 o 
  -3   7   7      200.38      216.38     13.41 o 
  -1   7   7      396.57      387.18     28.56 o 
   1   7   7      470.36      488.85     15.00 o 
   3   7   7      123.53      125.72      8.61 o 
   5   7   7      457.17      466.41     25.07 o 
 -12   8   7       12.44       24.86      7.73 o 
 -10   8   7       14.04       15.90      6.49 o 
  -8   8   7      127.58      168.16     12.64 o 
  -6   8   7       51.22       50.89      8.13 o 
  -4   8   7      252.76      228.35     13.62 o 
  -2   8   7      426.21      404.07     17.22 o 
   0   8   7       60.40       67.91      8.68 o 
   2   8   7       11.26       20.47      6.39 o 
   4   8   7       12.57       14.62      5.51 o 
  -9   9   7        2.14        5.02      6.00 o 
  -7   9   7      276.03      237.34     25.07 o 
  -5   9   7     1097.86     1076.22     27.25 o 
  -3   9   7       16.27       10.49      6.02 o 
  -1   9   7      311.79      284.93     32.21 o 
   1   9   7      735.41      696.17     24.12 o 
   3   9   7       62.13       60.67     12.36 o 
  -6  10   7      490.96      490.17     20.64 o 
  -4  10   7      572.55      505.43     20.89 o 
  -2  10   7      335.68      322.43     17.22 o 
   0  10   7      868.38      848.50     49.45 o 
 -16   0   8       27.82       34.82     11.14 o 
 -14   0   8     1319.12     1280.56     39.36 o 
 -12   0   8      257.61      294.19     14.04 o 
 -10   0   8        9.47        7.84      4.80 o 
  -8   0   8     9992.03    10299.23    142.69 o 
  -6   0   8     7427.66     7531.54    219.78 o 
  -4   0   8      324.36      332.79     12.30 o 
  -2   0   8      750.16      735.30     15.63 o 
   0   0   8     1882.09     1846.17     38.12 o 
   2   0   8       26.25       32.77      5.19 o 
   4   0   8     1051.90     1075.85     27.50 o 
   6   0   8     2278.32     2286.00     64.80 o 
   8   0   8      367.38      290.43     22.29 o 
 -15   1   8       36.15       50.29      7.10 o 
 -13   1   8     1335.56     1209.26     23.88 o 
 -11   1   8      315.39      272.01      9.41 o 
  -9   1   8     1333.91     1353.59     23.12 o 
  -7   1   8     6141.42     6301.14     70.09 o 
  -5   1   8      560.66      553.05      9.40 o 
  -3   1   8     1310.00     1387.31     17.51 o 
  -1   1   8     3479.53     3382.56     54.73 o 
   1   1   8       34.07       42.54      4.27 o 
   3   1   8      111.05      105.37      8.01 o 
   5   1   8      102.14      136.09     12.00 o 
   7   1   8      165.35      117.82      8.69 o 
 -16   2   8       35.89       35.66      5.91 o 
 -14   2   8      121.82      131.59     10.02 o 
 -12   2   8       25.98       17.88      5.28 o 
 -10   2   8        2.06        2.16      3.68 o 
  -8   2   8       21.30       21.23      4.16 o 
  -6   2   8      183.87      181.95      6.94 o 
  -4   2   8      189.95      179.86      5.64 o 
  -2   2   8       93.52      101.34      7.39 o 
   0   2   8        0.83        1.96      2.93 o 
   2   2   8       24.17       34.98      4.65 o 
   4   2   8       44.33       43.90      5.51 o 
   6   2   8        0.55       -1.88      3.78 o 
   8   2   8       44.09       48.64      7.44 o 
 -15   3   8       79.89       57.78      6.25 o 
 -13   3   8     3519.87     3445.24     57.34 o 
 -11   3   8      114.10      116.09      7.83 o 
  -9   3   8       88.27       97.20      7.15 o 
  -7   3   8     5115.01     5425.54     79.53 o 
  -5   3   8      128.63      118.00      6.64 o 
  -3   3   8      302.98      280.67      8.44 o 
  -1   3   8     3856.40     3811.14     50.47 o 
   1   3   8       10.48        7.21      3.33 o 
   3   3   8       24.26       27.39      4.68 o 
   5   3   8      669.34      628.18     17.41 o 
   7   3   8       11.00       11.22      4.64 o 
 -14   4   8     2145.19     2090.49     33.23 o 
 -12   4   8     2561.02     2518.37     56.56 o 
 -10   4   8      193.39      162.85     11.43 o 
  -8   4   8      209.57      181.43     11.57 o 
  -6   4   8       57.28       64.37      5.82 o 
  -4   4   8       49.61       51.81      5.34 o 
  -2   4   8     3246.20     3211.28     51.04 o 
   0   4   8     2736.77     2649.19     37.88 o 
   2   4   8      837.84      795.02     19.16 o 
   4   4   8     1514.05     1440.04     29.16 o 
   6   4   8      159.90      191.00     10.44 o 
 -13   5   8     1184.71     1162.97     34.08 o 
 -11   5   8      371.05      393.79     21.42 o 
  -9   5   8     1064.93     1077.37     30.51 o 
  -7   5   8     5208.79     5273.66    100.13 o 
  -5   5   8      629.68      657.86     16.66 o 
  -3   5   8      148.88      158.25      9.65 o 
  -1   5   8     1491.42     1520.31     29.21 o 
   1   5   8      140.38      133.67      7.96 o 
   3   5   8       29.13       44.60      5.94 o 
   5   5   8      191.19      199.48     10.64 o 
 -12   6   8        0.18        6.99      6.14 o 
 -10   6   8      543.86      563.84     21.90 o 
  -8   6   8       90.13       77.39     15.50 o 
  -6   6   8      197.67      179.13     12.17 o 
  -4   6   8       16.07       22.74      4.61 o 
  -2   6   8       91.66       87.53      7.01 o 
   0   6   8       75.60       89.38      9.33 o 
   2   6   8      533.27      486.26     18.70 o 
   4   6   8        3.19        1.53      4.90 o 
   6   6   8       19.83       13.31      6.74 o 
 -11   7   8       24.07       35.40      7.98 o 
  -9   7   8      196.99      172.87     12.99 o 
  -7   7   8     2561.39     2592.52     57.84 o 
  -5   7   8      123.06      117.01      8.32 o 
  -3   7   8      334.79      340.98     14.52 o 
  -1   7   8     1091.26     1045.44     23.92 o 
   1   7   8      178.25      182.47     10.18 o 
   3   7   8        1.78        4.88      5.01 o 
 -10   8   8        5.34        3.36      5.40 o 
  -8   8   8     1054.96     1080.54     32.72 o 
  -6   8   8     1712.39     1689.23     81.68 o 
  -4   8   8      126.51      156.96     17.76 o 
  -2   8   8      431.96      439.30     18.47 o 
   0   8   8      238.73      227.49     18.74 o 
   2   8   8        8.39        9.10      4.81 o 
  -9   9   8      123.09      123.78     12.79 o 
  -7   9   8      194.32      190.78     14.28 o 
  -5   9   8      982.10      913.71     56.07 o 
  -3   9   8     1220.74     1214.26     37.96 o 
  -1   9   8      333.54      315.23     16.99 o 
   1   9   8       48.42       52.32      7.57 o 
 -15   1   9     1235.48     1163.06     27.29 o 
 -13   1   9      217.14      241.95     17.74 o 
 -11   1   9        3.86        6.52      3.60 o 
  -9   1   9     3354.74     3335.90     47.33 o 
  -7   1   9      764.14      785.06     12.51 o 
  -5   1   9      192.59      194.58     10.82 o 
  -3   1   9     2213.24     2145.86     31.26 o 
  -1   1   9       31.38       38.14      4.91 o 
   1   1   9        3.12        3.61      4.73 o 
   3   1   9      543.06      551.38     15.71 o 
   5   1   9       33.36       41.09      6.09 o 
 -14   2   9     1506.38     1526.28     32.08 o 
 -12   2   9      286.76      300.48     12.22 o 
 -10   2   9     2216.05     2189.98     39.09 o 
  -8   2   9     3014.65     3118.89     83.58 o 
  -6   2   9       50.90       58.75      4.66 o 
  -4   2   9     2130.09     2124.97     31.41 o 
  -2   2   9     3896.68     3993.30     60.43 o 
   0   2   9       45.51       49.21      5.58 o 
   2   2   9      404.17      391.11     12.76 o 
   4   2   9      725.55      698.51     18.58 o 
   6   2   9        1.79       -2.25      4.21 o 
 -15   3   9     1030.25      984.60     28.16 o 
 -13   3   9      638.75      625.30     22.53 o 
 -11   3   9      601.61      604.84     21.74 o 
  -9   3   9     1644.44     1672.51     40.47 o 
  -7   3   9       79.66       71.58      8.25 o 
  -5   3   9        5.09        4.80      3.48 o 
  -3   3   9     2817.17     2848.11     51.80 o 
  -1   3   9      459.24      426.22     13.14 o 
   1   3   9      106.31      106.63      7.49 o 
   3   3   9      682.42      633.84     21.34 o 
   5   3   9       82.16       80.95      8.82 o 
 -14   4   9        1.67        2.63      6.28 o 
 -12   4   9      254.84      221.95     14.47 o 
 -10   4   9        7.79        6.62      5.29 o 
  -8   4   9        3.60        4.10      4.51 o 
  -6   4   9      309.77      304.76     11.09 o 
  -4   4   9        0.83        0.54      3.12 o 
  -2   4   9        3.15        6.42      3.16 o 
   0   4   9       71.53       77.12      6.83 o 
   2   4   9      113.59       98.29      7.69 o 
   4   4   9       32.08       31.16      5.62 o 
 -13   5   9       60.26       67.93      9.97 o 
 -11   5   9        2.69        7.87      9.05 o 
  -9   5   9     2661.31     2706.56     63.59 o 
  -7   5   9       99.56       89.79      9.57 o 
  -5   5   9        2.55        4.74      3.73 o 
  -3   5   9     1917.64     1920.40     39.88 o 
  -1   5   9       29.06       27.06      6.92 o 
   1   5   9       19.30       16.16      5.27 o 
   3   5   9      954.03      917.35     22.78 o 
   5   5   9        1.32       -0.09      4.33 o 
 -12   6   9       31.80       37.03     13.58 o 
 -10   6   9      668.56      684.55     24.70 o 
  -8   6   9     2678.71     2668.14     72.64 o 
  -6   6   9      702.57      728.00     24.36 o 
  -4   6   9      858.81      865.63     21.06 o 
  -2   6   9      977.10      902.12     21.77 o 
   0   6   9       41.27       48.31      7.53 o 
   2   6   9      323.19      331.27     16.23 o 
   4   6   9      305.43      331.91     17.60 o 
 -11   7   9       12.07        7.31      6.16 o 
  -9   7   9      685.05      708.13     25.55 o 
  -7   7   9      977.93     1053.38     31.94 o 
  -5   7   9      300.84      306.20     18.11 o 
  -3   7   9      220.05      193.99     10.64 o 
  -1   7   9       77.53       86.34      7.86 o 
   1   7   9      101.97      118.35     11.33 o 
  -8   8   9       53.57       68.67     10.31 o 
  -6   8   9      170.65      209.30     14.77 o 
  -4   8   9        5.17        6.10      5.14 o 
  -2   8   9        8.64       11.82      5.48 o 
   0   8   9      217.29      223.08     11.79 o 
 -14   0  10      156.58      155.79     13.93 o 
 -12   0  10      233.54      241.35     21.42 o 
 -10   0  10      795.03      774.38     24.35 o 
  -8   0  10       27.23       36.22      7.83 o 
  -6   0  10     2564.80     2665.53     44.09 o 
  -4   0  10     4873.16     4955.34     88.86 o 
  -2   0  10      148.04      133.60      9.20 o 
   0   0  10        7.00        0.35      6.96 o 
   2   0  10      907.14      933.39     39.70 o 
   4   0  10        2.51        1.74      6.96 o 
 -13   1  10        3.34        8.94      3.96 o 
 -11   1  10     1045.81      974.67     20.24 o 
  -9   1  10      611.23      626.86     17.55 o 
  -7   1  10      233.83      244.47      6.85 o 
  -5   1  10     2559.60     2581.71     37.19 o 
  -3   1  10      811.41      786.53     18.55 o 
  -1   1  10      130.30      128.69      8.42 o 
   1   1  10      643.83      600.74     16.68 o 
   3   1  10       95.44      101.03     10.45 o 
 -14   2  10       47.80       52.35      7.17 o 
 -12   2  10       33.39       28.80      5.88 o 
 -10   2  10       98.64       90.25      9.72 o 
  -8   2  10        5.00       -0.70      4.19 o 
  -6   2  10        2.75        2.73      2.95 o 
  -4   2  10       66.84       81.37      6.56 o 
  -2   2  10       50.39       52.19      6.06 o 
   0   2  10       17.45       13.33      4.46 o 
   2   2  10        6.40        7.52      4.09 o 
   4   2  10        7.34        8.69      4.79 o 
 -13   3  10        3.86        0.89      5.44 o 
 -11   3  10     2779.92     2807.74     62.08 o 
  -9   3  10      569.87      614.71     35.00 o 
  -7   3  10       13.85        4.28      5.40 o 
  -5   3  10     2192.35     2305.13     40.34 o 
  -3   3  10      340.34      324.21     15.18 o 
  -1   3  10        1.84       -1.12      4.61 o 
   1   3  10      862.54      871.30     31.50 o 
   3   3  10       52.69       71.89     11.86 o 
 -12   4  10      825.01      879.82     29.05 o 
 -10   4  10     3399.89     3513.39     94.78 o 
  -8   4  10      117.27      140.42     11.33 o 
  -6   4  10      141.54      130.33      8.29 o 
  -4   4  10      378.86      375.86     13.13 o 
  -2   4  10       41.96       46.36      5.95 o 
   0   4  10      311.00      329.39     12.71 o 
   2   4  10     1273.10     1174.90     38.93 o 
 -11   5  10      804.00      768.34     27.04 o 
  -9   5  10      453.33      486.69     30.47 o 
  -7   5  10      728.32      730.03     24.73 o 
  -5   5  10     2259.96     2264.20     40.95 o 
  -3   5  10      331.74      339.35     12.86 o 
  -1   5  10       16.91       31.55      7.01 o 
   1   5  10      274.08      265.22     25.07 o 
 -10   6  10       41.38       45.66      8.33 o 
  -8   6  10      316.58      346.57     17.36 o 
  -6   6  10        1.48       -4.40      6.09 o 
  -4   6  10      233.89      214.49     17.48 o 
  -2   6  10        4.90        8.67      9.23 o 
   0   6  10        1.70       -2.44      4.64 o 
  -9   7  10      331.92      354.97     19.13 o 
  -7   7  10        3.42        7.95      6.27 o 
  -5   7  10      943.38      998.77     31.25 o 
  -3   7  10      269.59      280.72     27.57 o 
  -1   7  10       17.16       23.74      6.84 o 
 -13   1  11      763.25      754.02     20.99 o 
 -11   1  11      520.42      560.09     17.80 o 
  -9   1  11       34.39       40.57      6.02 o 
  -7   1  11     1280.41     1376.05     23.96 o 
  -5   1  11      863.77      872.15     20.44 o 
  -3   1  11        2.14        1.92      3.73 o 
  -1   1  11      306.00      297.42     15.39 o 
   1   1  11      112.38      139.88     12.07 o 
 -12   2  11     1757.01     1757.56     44.98 o 
 -10   2  11      534.02      581.71     22.03 o 
  -8   2  11      305.20      307.03     30.64 o 
  -6   2  11     2226.99     2236.72     39.14 o 
  -4   2  11      118.10      118.10      8.22 o 
  -2   2  11      115.13      108.28      8.21 o 
   0   2  11     1509.09     1468.66     77.14 o 
   2   2  11       52.34       55.27      9.36 o 
 -11   3  11      756.78      766.36     26.70 o 
  -9   3  11      317.92      347.91     16.70 o 
  -7   3  11      454.27      472.29     18.71 o 
  -5   3  11        3.72        2.94      4.14 o 
  -3   3  11        9.56       15.03      4.69 o 
  -1   3  11      544.24      561.89     17.06 o 
   1   3  11      248.74      246.27     12.08 o 
 -10   4  11      107.27      117.20     11.69 o 
  -8   4  11       50.03       48.82      8.22 o 
  -6   4  11        0.00        0.90      6.79 o 
  -4   4  11       51.01       68.55      8.47 o 
  -2   4  11        5.77        9.60      4.60 o 
   0   4  11        0.44        1.21      4.42 o 
  -9   5  11       51.49       58.49      9.23 o 
  -7   5  11      722.34      780.95     26.59 o 
  -5   5  11      305.53      321.14     13.40 o 
  -3   5  11       16.44       18.75      6.35 o 
  -1   5  11      335.35      314.56     20.37 o 
  -6   6  11     1664.50     1705.55     44.56 o 
  -4   6  11      517.68      509.56     20.42 o 
 -10   0  12       20.21       18.46      9.05 o 
  -6   0  12      176.36      178.99     16.71 o 
  -4   0  12      282.03      302.96     22.29 o 
  -2   0  12     1410.66     1398.46     52.25 o 
  -9   1  12      290.95      293.84     15.71 o 
  -7   1  12      512.58      539.24     19.70 o 
  -5   1  12       45.96       50.89      8.25 o 
  -3   1  12      484.55      492.13     20.19 o 
  -1   1  12      503.27      533.35     21.78 o 
 -10   2  12        0.01        2.35     11.67 o 
  -8   2  12       93.69      109.69     14.63 o 
  -6   2  12       31.75       37.43      6.01 o 
  -4   2  12       17.91       25.12      5.78 o 
  -2   2  12       27.49       26.66      7.98 o 
  -9   3  12      831.87      831.86     48.24 o 
  -7   3  12      697.97      778.71     36.57 o 
  -5   3  12        2.59        5.11      5.34 o 
  -3   3  12      333.39      335.65     15.03 o 
  -6   4  12      139.29      181.77     19.15 o 
                                                 
